# Supplementary material for: Magnesium phosphate functionalized graphene oxide and PLGA composite matrices with enhanced mechanical and osteogenic properties for bone regeneration
Source: Regen Biomater. 2025 Jul 26;12:rbaf074. doi: 10.1093/rb/rbaf074 (PMC12364435; doi:10.1093/rb/rbaf074)
Supplement: rbaf074_Supplementary_Data [file rbaf074_supplementary_data.zip]

Archive with 2 entries (2 files):
- Final_Supp_1.jpeg
- rbaf074_Supplement_Data.zip
